# Supplementary material for: Grey-Theory-Based Optimization Model of Emergency Logistics Considering Time Uncertainty
Source: PLoS One. 2015 Sep 29;10(9):e0139132. doi: 10.1371/journal.pone.0139132 (PMC4587934; doi:10.1371/journal.pone.0139132)
Supplement: S1 Table — The meaning of the abbreviations are as follows, ST: safety of transportation, CTO: the convenience of transportation organization, CLP: the congestion level of path, DT: the difficulty of traveling, PI: path information, PC: path conditions. (XLSX) [file pone.0139132.s001.xlsx]

## Sheet: Sheet1
Data information of each path from emergency logistics center to the affected points
Center No.	Path No.	ST	CTO	CLP	DT	PI	PC	Qi(ton)	di(km)	ti0(h)
1	1	1	0.83	0.53	0.36	0.5	0.88	200	120	4
	2	0.85	0.78	0.7	0.3	0.4	1	160	210	7
	3	0.6	0.7	0.48	1	0.6	0.7	140	300	10
	4	0.88	0.7	0.75	0.4	0.55	0.75	180	120	4
2	5	1	0.8	0.4	0.5	0.6	0.7	160	240	8
	6	0.8	0.7	0.7	0.66	0.7	0.7	200	240	8
3	7	0.88	0.87	0.6	0.6	0.8	0.6	120	150	5
	8	0.9	0.88	0.4	0.5	0.7	1	160	150	5
	9	0.81	0.81	0.55	0.7	0.6	0.88	140	120	4
4	10	0.8	0.75	0.7	0.75	0.8	1	200	210	7
	11	0.7	1	0.6	0.76	0.7	0.7	180	168	5.6
	12	1	0.8	0.6	0.55	0.7	0.9	190	240	8
5	13	1	0.75	0.55	0.37	0.6	0.88	130	138	4.6
	14	0.88	0.65	0.6	0.7	0.7	0.76	140	210	7
	15	0.65	0.6	0.65	0.53	0.6	0.85	120	180	6
	16	0.78	0.7	0.75	0.4	0.55	0.75	150	198	6.6
备注	ST: safety of transportation, CTO: the convenience of transportation organization, CLP: the congestion level of path, DT: the difficulty of traveling, PI: path information, PC: path conditions.
